# Supplementary material for: Functional classification of proteins based on projection of amino acid sequences: application for prediction of protein kinase substrates
Source: BMC Bioinformatics. 2010 Jun 10;11:313. doi: 10.1186/1471-2105-11-313 (PMC3098073; doi:10.1186/1471-2105-11-313)
Supplement: Additional file 1 — Predicted kinase substrate interactions. File contains pairs of substrate-kinase, predicted by the PAAS. Putative substrates extracted from the TRANSPATH® database are designated by UniProt Primary Accession Numbers. The kinase types are designated according to the Phospho.Elm database. The values of difference P1 - P0 are presented for prognosis estimations. So 38 kinase types recognized with IAP > 0.6 and 186 putative substrates formed the 2656 pairs predicted with threshold of P1 - P0 = 0. [file 1471-2105-11-313-S1.XLS]

## Sheet: Лист1
UniProt Acc. No	Kinase Type	P1-P0
P30542	PKCalpha	0.879798
P30542	PKAgroup	0.702921
P30542	FYN	0.590383
P30542	INS_R	0.581908
P30542	LYN	0.484244
P30542	CK1group	0.482873
P30542	PKCgroup	0.392792
P30542	SRC	0.371481
P30542	LCK	0.262425
P30542	SYK	0.207846
P30542	CK1alpha	0.168805
P30542	CAM_II_group	0.0433318
P00813	CK1alpha	0.388332
P00813	PKCgroup	0.34686
P00813	PKCalpha	0.313484
P00813	CAM_II_group	0.21669
P00813	CDK2	0.195267
P00813	PKAgroup	0.179574
P00813	ROCKgroup	0.134264
P00813	SGKgroup	0.113828
P00813	PLK1	0.0998175
P00813	SYK	0.0701774
P00813	CDK1	0.0674071
P00813	PKCzeta	0.0211594
P00813	AURORA_B	0.017276
Q16671	PKBgroup	0.649715
Q16671	ABL1	0.572057
Q16671	SRC	0.571112
Q16671	SYK	0.472386
Q16671	EKR2	0.463399
Q16671	JNK2	0.431388
Q16671	LYN	0.410694
Q16671	EKR1	0.393509
Q16671	SGKgroup	0.308057
Q16671	RSKgroup	0.220019
Q16671	p38alpha	0.208551
Q16671	AURORA_A	0.161602
Q16671	PKCalpha	0.14902
Q16671	FYN	0.148429
Q16671	LCK	0.133555
Q16671	JNK1	0.0971274
Q16671	LKB1	0.0379217
Q16671	PDK-1	0.0221622
P16860	PKAgroup	0.65746
P16860	FYN	0.495077
P16860	RSKgroup	0.441394
P16860	PKBgroup	0.401499
P16860	MAPKgroup	0.315667
P16860	AURORA_A	0.274545
P16860	JNK2	0.264664
P16860	CAM_II_group	0.254312
P16860	CK1alpha	0.251458
P16860	SGKgroup	0.22744
P16860	EKR2	0.194737
P16860	GSKgroup	0.148063
P16860	MAPKAPK2	0.0963449
P16860	ROCKgroup	0.0474692
P16860	EKR1	0.0328588
P16860	PKCalpha	0.0244291
Q9Y264	ATM	0.478283
Q9Y264	MAPKAPK2	0.455762
Q9Y264	PKAgroup	0.428061
Q9Y264	CK1alpha	0.398131
Q9Y264	PKCgroup	0.29617
Q9Y264	CK1group	0.285183
Q9Y264	CDK1	0.193053
Q9Y264	CAM_II_group	0.189375
Q9Y264	AURORA_B	0.181624
Q9Y264	CDKgroup	0.145144
Q9Y264	PKCalpha	0.145099
Q9Y264	JNK2	0.135928
Q9Y264	PLK1	0.105286
Q9Y264	RSKgroup	0.104568
Q9Y264	ROCKgroup	0.0796097
O14727	PKAgroup	0.254153
O14727	FYN	0.240043
O14727	CK1group	0.239082
O14727	PKCalpha	0.227943
O14727	SRC	0.172757
O14727	LYN	0.153267
O14727	EGFR	0.106376
O14727	JNK2	0.0766213
O14727	PLK1	0.063196
Q13794	PKAgroup	0.888336
Q13794	CDK1	0.837932
Q13794	ATM	0.774432
Q13794	PKCalpha	0.687182
Q13794	JNK2	0.494719
Q13794	CAM_II_group	0.446424
Q13794	CDKgroup	0.44642
Q13794	PKCgroup	0.431075
Q13794	JNK1	0.343477
Q13794	ROCKgroup	0.326513
Q13794	AURORA_B	0.315919
Q13794	EKR1	0.217855
Q13794	GSK3beta	0.141485
Q13794	PKBgroup	0.131421
Q13794	p38alpha	0.12347
Q13794	PKCzeta	0.0541354
Q96KQ4	MAPKAPK2	0.487568
Q96KQ4	CDKgroup	0.468091
Q96KQ4	ABL1	0.454639
Q96KQ4	PKBgroup	0.427016
Q96KQ4	EKR2	0.329813
Q96KQ4	EKR1	0.327844
Q96KQ4	p38alpha	0.323895
Q96KQ4	MAPKgroup	0.301361
Q96KQ4	INS_R	0.259803
Q96KQ4	JNK2	0.248051
Q96KQ4	GSKgroup	0.191237
Q96KQ4	JNK1	0.177004
Q96KQ4	PKCzeta	0.166694
Q96KQ4	CDK1	0.162847
Q96KQ4	GSK3beta	0.158223
Q96KQ4	CK1group	0.156402
Q96KQ4	CK2group	0.0672722
Q96KQ4	SRC	0.0590495
Q96KQ4	ATM	0.0274644
Q96KQ4	ROCKgroup	0.0141202
Q96KQ4	SGKgroup	0.00529313
Q13625	ABL1	0.40833
Q13625	MAPKAPK2	0.352461
Q13625	CDKgroup	0.348863
Q13625	ATM	0.342106
Q13625	GSKgroup	0.340372
Q13625	EKR1	0.309378
Q13625	JNK2	0.303257
Q13625	EKR2	0.275492
Q13625	EGFR	0.241186
Q13625	CK2group	0.240313
Q13625	CK1group	0.235743
Q13625	GSK3beta	0.218514
Q13625	PKBgroup	0.194567
Q13625	CDK2	0.136378
Q13625	MAPKgroup	0.115034
Q13625	INS_R	0.0868855
Q13625	RSKgroup	0.0815295
Q13625	ROCKgroup	0.0101033
O15169	GSK3beta	0.84374
O15169	PLK1	0.455288
O15169	MAPKAPK2	0.363665
O15169	JNK2	0.331885
O15169	GSKgroup	0.322126
O15169	CK2group	0.312161
O15169	CDK1	0.256589
O15169	JNK1	0.254095
O15169	AURORA_A	0.226015
O15169	EKR1	0.208101
O15169	EKR2	0.173951
O15169	MAPKgroup	0.0325498
O15169	CDKgroup	0.0309461
O15169	PKCzeta	0.0287499
O15169	p38alpha	0.0138255
O15169	INS_R	0.0114442
O15169	RSKgroup	0.00767058
Q16548	JNK1	0.614511
Q16548	CK1alpha	0.539487
Q16548	CK1group	0.508465
Q16548	FYN	0.502568
Q16548	SGKgroup	0.380849
Q16548	PKAgroup	0.140825
Q16548	MAPKgroup	0.0487544
Q16548	CAM_II_group	0.0265793
Q16548	PDK-1	0.00915421
Q99933	CDK1	0.760636
Q99933	ATM	0.728749
Q99933	MAPKAPK2	0.678192
Q99933	CDKgroup	0.653399
Q99933	PKAgroup	0.604705
Q99933	PKCgroup	0.538813
Q99933	CAM_II_group	0.459885
Q99933	CK2group	0.385119
Q99933	CK1alpha	0.303065
Q99933	AURORA_B	0.260455
Q99933	ROCKgroup	0.241778
Q99933	GSK3beta	0.144977
Q99933	PLK1	0.133432
Q99933	p38alpha	0.0531223
Q99933	PKCalpha	0.0349329
Q99933	CDK2	0.00901553
Q16611	FYN	0.65729
Q16611	JNK1	0.620186
Q16611	PKCalpha	0.587987
Q16611	CK1alpha	0.555848
Q16611	SRC	0.449335
Q16611	SYK	0.246102
Q16611	CAM_II_group	0.242483
Q16611	PKBgroup	0.233386
Q16611	MAPKgroup	0.183991
Q16611	PKCgroup	0.0962192
Q16611	INS_R	0.0346211
Q16611	LCK	0.0226925
Q07812	PKBgroup	0.849866
Q07812	JNK1	0.618674
Q07812	CK1alpha	0.547642
Q07812	PKAgroup	0.212785
Q07812	RSKgroup	0.212404
Q07812	PKCalpha	0.174216
Q07812	MAPKgroup	0.123839
Q07812	INS_R	0.0613272
Q07812	EKR1	0.0153889
O75815	FYN	0.592886
O75815	ATM	0.444184
O75815	INS_R	0.431523
O75815	ABL1	0.332187
O75815	SRC	0.260631
O75815	LCK	0.250303
O75815	CDK1	0.219128
O75815	SYK	0.216326
O75815	CAM_II_group	0.21145
O75815	MAPKgroup	0.185339
O75815	CDK2	0.179928
O75815	JNK2	0.167988
O75815	EGFR	0.121976
O75815	AURORA_B	0.112856
O75815	MAPKAPK2	0.0793769
O75815	PKBgroup	0.076828
O75815	CK1group	0.0328575
O75815	EKR1	0.0245484
O75815	GSKgroup	0.01366
Q13323	PKAgroup	0.606892
Q13323	PLK1	0.582711
Q13323	PKCalpha	0.579809
Q13323	CAM_II_group	0.475305
Q13323	LCK	0.448515
Q13323	CK2group	0.334999
Q13323	MAPKAPK2	0.310797
Q13323	SRC	0.301168
Q13323	CK1group	0.250366
Q13323	EGFR	0.193497
Q13323	AURORA_B	0.185752
Q13323	LYN	0.174464
Q13323	CK1alpha	0.151186
Q13323	CDK1	0.100824
Q13323	PKCzeta	0.0276707
Q13323	MAPKgroup	0.0153275
Q13490	PKBgroup	0.640123
Q13490	CDK1	0.374539
Q13490	FYN	0.358671
Q13490	ABL1	0.290482
Q13490	ATM	0.243479
Q13490	AURORA_B	0.225399
Q13490	EGFR	0.128384
Q13489	PKBgroup	0.614611
Q13489	CDK1	0.556836
Q13489	FYN	0.400695
Q13489	CDK2	0.396941
Q13489	ATM	0.33211
Q13489	AURORA_B	0.253635
Q13489	CK1alpha	0.216914
Q13489	ABL1	0.171109
Q13489	CK2group	0.115111
Q13489	AURORA_A	0.103328
Q13489	PKCalpha	0.0728575
Q96CA5	PKBgroup	0.846899
Q96CA5	GSK3beta	0.613547
Q96CA5	CDK1	0.550909
Q96CA5	ABL1	0.456798
Q96CA5	EKR2	0.451155
Q96CA5	JNK2	0.427213
Q96CA5	INS_R	0.371498
Q96CA5	GSKgroup	0.324813
Q96CA5	EKR1	0.212121
Q96CA5	CDK2	0.182824
Q96CA5	SGKgroup	0.169513
Q96CA5	SYK	0.134463
Q96CA5	CK2group	0.0664442
P55212	p38alpha	0.731605
P55212	PKCzeta	0.502357
P55212	PKCalpha	0.475864
P55212	CAM_II_group	0.435109
P55212	ABL1	0.376355
P55212	INS_R	0.279304
P55212	LCK	0.214514
P55212	PKAgroup	0.210635
P55212	EGFR	0.196391
P55212	PKCgroup	0.16209
P55212	AURORA_B	0.158722
P55212	ROCKgroup	0.151331
P55212	RSKgroup	0.0836521
P55212	MAPKAPK2	0.0774086
P55212	PKBgroup	0.0502743
P55212	LYN	0.0237648
P55210	p38alpha	0.761395
P55210	FYN	0.625351
P55210	ABL1	0.544908
P55210	PKCzeta	0.525483
P55210	PKCalpha	0.447223
P55210	CK1alpha	0.379911
P55210	CK2group	0.189278
P55210	LCK	0.0922545
P55210	EKR2	0.0421763
Q92851	p38alpha	0.624601
Q92851	ATM	0.521977
Q92851	PKCzeta	0.315803
Q92851	PKAgroup	0.309082
Q92851	CAM_II_group	0.266975
Q92851	CDKgroup	0.137594
Q92851	PKBgroup	0.121898
Q92851	RSKgroup	0.099783
Q92851	CDK2	0.0623319
Q92851	CK1alpha	0.0425857
Q92851	AURORA_B	0.0325628
P78396	GSK3beta	0.76731
P78396	PLK1	0.71239
P78396	CDK2	0.488132
P78396	GSKgroup	0.458829
P78396	FYN	0.415852
P78396	CK1group	0.393912
P78396	INS_R	0.246818
P78396	MAPKgroup	0.224816
P78396	PKAgroup	0.199248
P78396	SRC	0.16225
P78396	LCK	0.105766
P78396	JNK2	0.0879465
P78396	ABL1	0.017163
P20248	GSK3beta	0.786439
P20248	PLK1	0.705187
P20248	PKAgroup	0.568717
P20248	GSKgroup	0.514929
P20248	CK1group	0.485919
P20248	CDK2	0.410972
P20248	MAPKgroup	0.399488
P20248	CAM_II_group	0.20185
P20248	FYN	0.185889
P20248	JNK2	0.100519
P20248	LYN	0.0706837
P20248	CK2group	0.0667748
O95067	PLK1	0.777749
O95067	MAPKgroup	0.736224
O95067	GSK3beta	0.676007
O95067	CK1group	0.584125
O95067	PKAgroup	0.450902
O95067	ATM	0.388608
O95067	GSKgroup	0.288753
O95067	CDKgroup	0.274641
O95067	CAM_II_group	0.263403
O95067	AURORA_B	0.229318
O95067	CDK2	0.174795
O95067	CK1alpha	0.0459901
P30279	GSK3beta	0.860165
P30279	GSKgroup	0.784702
P30279	PKAgroup	0.432446
P30279	CDK2	0.394938
P30279	AURORA_B	0.217124
P30279	PLK1	0.124674
P30279	CDKgroup	0.0717529
P30279	AURORA_A	0.0629551
P30279	CAM_II_group	0.0417683
O96020	GSK3beta	0.817201
O96020	ATM	0.704889
O96020	CDK2	0.65324
O96020	PKAgroup	0.493597
O96020	CAM_II_group	0.413873
O96020	SGKgroup	0.188379
O96020	EGFR	0.171236
O96020	AURORA_B	0.0696643
O96020	PLK1	0.00389293
P42771	GSK3beta	0.679423
P42771	RSKgroup	0.612311
P42771	PKAgroup	0.600899
P42771	MAPKAPK2	0.516289
P42771	GSKgroup	0.504637
P42771	PKCalpha	0.48447
P42771	PKCgroup	0.389063
P42771	CAM_II_group	0.294563
P42771	CK1alpha	0.19905
P42771	INS_R	0.163032
P42771	ROCKgroup	0.143381
P42771	PKBgroup	0.133202
P42771	CK2group	0.127281
P42771	SRC	0.109885
P42771	EKR1	0.0643296
P42771	AURORA_B	0.0204407
P42771	CDKgroup	0.00720051
P01730	FYN	0.696699
P01730	LYN	0.442606
P01730	PKCalpha	0.358051
P01730	GSKgroup	0.338782
P01730	CAM_II_group	0.238278
P01730	LCK	0.192732
P01730	SYK	0.186752
P01730	PKCgroup	0.179171
P01730	PKAgroup	0.15305
P01730	SGKgroup	0.0533241
P01730	p38alpha	0.0516897
P01730	AURORA_B	0.0442518
P01730	CK1alpha	0.00330192
P24941	RSKgroup	0.736104
P24941	LKB1	0.700416
P24941	ABL1	0.695352
P24941	CK1group	0.690272
P24941	SGKgroup	0.616885
P24941	CDKgroup	0.571097
P24941	AURORA_A	0.553155
P24941	PLK1	0.531752
P24941	LYN	0.524553
P24941	SYK	0.510064
P24941	p38alpha	0.418334
P24941	PDK-1	0.393852
P24941	PKCzeta	0.315479
P24941	MAPKgroup	0.310695
P24941	PKBgroup	0.168765
P11802	RSKgroup	0.702492
P11802	p38alpha	0.702238
P11802	PKBgroup	0.636959
P11802	MAPKgroup	0.631024
P11802	ABL1	0.612103
P11802	SGKgroup	0.593931
P11802	SYK	0.494232
P11802	CDKgroup	0.486905
P11802	AURORA_A	0.426023
P11802	EKR2	0.389343
P11802	LYN	0.322943
P11802	PKCzeta	0.284449
P11802	CK1group	0.244182
P11802	PDK-1	0.208544
P11802	SRC	0.206081
P11802	LKB1	0.182479
P11802	EKR1	0.176456
P11802	PLK1	0.104947
Q00534	RSKgroup	0.706162
Q00534	p38alpha	0.630057
Q00534	SGKgroup	0.54305
Q00534	LYN	0.451864
Q00534	AURORA_A	0.44375
Q00534	SYK	0.43083
Q00534	CK1group	0.416641
Q00534	MAPKgroup	0.409854
Q00534	CDKgroup	0.402813
Q00534	ABL1	0.3995
Q00534	PLK1	0.374108
Q00534	PKCzeta	0.369523
Q00534	PKBgroup	0.227249
Q00534	PDK-1	0.222829
Q00534	LKB1	0.174603
Q00534	LCK	0.0632347
Q16667	GSK3beta	0.669064
Q16667	ATM	0.621596
Q16667	CK1group	0.52425
Q16667	PKCalpha	0.517801
Q16667	CAM_II_group	0.33543
Q16667	CDK2	0.309813
Q16667	PKAgroup	0.303095
Q16667	LCK	0.269432
Q16667	PKCzeta	0.244321
Q16667	RSKgroup	0.228223
Q16667	CK1alpha	0.164407
Q16667	GSKgroup	0.138326
Q16667	MAPKAPK2	0.107258
Q16667	CK2group	0.101149
Q16667	AURORA_A	0.049822
P49918	EKR2	0.88342
P49918	EKR1	0.860261
P49918	PKBgroup	0.813544
P49918	MAPKgroup	0.803128
P49918	GSK3beta	0.768827
P49918	ABL1	0.755187
P49918	MAPKAPK2	0.728092
P49918	GSKgroup	0.720625
P49918	p38alpha	0.694053
P49918	RSKgroup	0.582654
P49918	JNK2	0.536416
P49918	CDKgroup	0.524033
P49918	CDK1	0.516086
P49918	AURORA_A	0.513932
P49918	PKCzeta	0.513862
P49918	CDK2	0.445644
P49918	CK1group	0.444169
P49918	JNK1	0.397188
P49918	SGKgroup	0.210195
P49918	CK1alpha	0.161701
P49918	CAM_II_group	0.108537
P49918	ROCKgroup	0.0925946
P49918	LKB1	0.0266247
P49918	INS_R	0.0167662
P42772	GSK3beta	0.772685
P42772	PKAgroup	0.660691
P42772	RSKgroup	0.548699
P42772	CK1alpha	0.447866
P42772	CAM_II_group	0.439388
P42772	CDK2	0.425892
P42772	PKCalpha	0.30901
P42772	CK2group	0.220128
P42772	INS_R	0.0881919
P42772	AURORA_A	0.0788789
P42773	GSK3beta	0.748702
P42773	PKAgroup	0.539018
P42773	GSKgroup	0.488515
P42773	RSKgroup	0.368112
P42773	CAM_II_group	0.347894
P42773	LYN	0.324383
P42773	JNK2	0.295638
P42773	CK1alpha	0.259108
P42773	CK2group	0.238972
P42773	ABL1	0.0936046
P42773	PKCgroup	0.021195
P42773	CDKgroup	0.00583547
P55273	CDK1	0.674176
P55273	GSK3beta	0.572142
P55273	PLK1	0.5439
P55273	RSKgroup	0.532656
P55273	PKAgroup	0.417789
P55273	EKR1	0.341598
P55273	EKR2	0.263258
P55273	LCK	0.158998
P55273	AURORA_B	0.122094
P55273	ROCKgroup	0.0912034
P55273	AURORA_A	0.0841622
P55273	EGFR	0.0314297
P55273	LYN	0.0246449
P55273	SRC	0.0141304
P55273	MAPKgroup	0.00724828
P47902	EKR2	0.897078
P47902	EKR1	0.864765
P47902	PKBgroup	0.817353
P47902	MAPKgroup	0.786285
P47902	p38alpha	0.719485
P47902	ABL1	0.717758
P47902	GSKgroup	0.697359
P47902	MAPKAPK2	0.683517
P47902	CDK1	0.634204
P47902	INS_R	0.613958
P47902	JNK2	0.594624
P47902	JNK1	0.551572
P47902	GSK3beta	0.544627
P47902	CDKgroup	0.506007
P47902	PKCzeta	0.492388
P47902	SGKgroup	0.466303
P47902	CAM_II_group	0.412552
P47902	CK1group	0.343153
P47902	AURORA_A	0.231724
P47902	SRC	0.177883
P47902	FYN	0.0253929
P47902	CDK2	0.0116497
P49716	EKR1	0.861069
P49716	EKR2	0.811856
P49716	MAPKgroup	0.803891
P49716	GSK3beta	0.747027
P49716	GSKgroup	0.722822
P49716	MAPKAPK2	0.712144
P49716	p38alpha	0.648618
P49716	RSKgroup	0.637119
P49716	PKBgroup	0.624097
P49716	CDK1	0.619794
P49716	CDKgroup	0.529863
P49716	ABL1	0.528936
P49716	JNK1	0.498035
P49716	JNK2	0.484448
P49716	CAM_II_group	0.432232
P49716	PKCzeta	0.412748
P49716	AURORA_A	0.203421
P49716	ROCKgroup	0.195943
P49716	SGKgroup	0.194573
P49716	INS_R	0.193029
P49716	AURORA_B	0.165592
Q9NSE2	ABL1	0.672453
Q9NSE2	LCK	0.644535
Q9NSE2	INS_R	0.584019
Q9NSE2	EKR1	0.54208
Q9NSE2	PKBgroup	0.536646
Q9NSE2	p38alpha	0.487754
Q9NSE2	CDK2	0.468513
Q9NSE2	SYK	0.443353
Q9NSE2	EKR2	0.428
Q9NSE2	CK1group	0.355564
Q9NSE2	RSKgroup	0.348245
Q9NSE2	SRC	0.341123
Q9NSE2	PKCzeta	0.338972
Q9NSE2	MAPKgroup	0.309801
Q9NSE2	LYN	0.264803
Q9NSE2	JNK2	0.242174
Q9NSE2	GSKgroup	0.203342
Q9NSE2	JNK1	0.178482
Q9NSE2	SGKgroup	0.172689
Q9NSE2	AURORA_A	0.172323
Q9NSE2	CDKgroup	0.158006
Q9NSE2	EGFR	0.0835414
Q9NSE2	ROCKgroup	0.0369748
Q9NSE2	MAPKAPK2	0.00731909
P08123	EKR2	0.892351
P08123	EKR1	0.886772
P08123	PKBgroup	0.857327
P08123	p38alpha	0.730124
P08123	CDK1	0.729409
P08123	MAPKgroup	0.720811
P08123	MAPKAPK2	0.699129
P08123	ABL1	0.683293
P08123	GSK3beta	0.677831
P08123	GSKgroup	0.606474
P08123	RSKgroup	0.600198
P08123	INS_R	0.558576
P08123	CDKgroup	0.548112
P08123	JNK1	0.544446
P08123	JNK2	0.542608
P08123	CAM_II_group	0.383407
P08123	PKCzeta	0.313609
P08123	CK1alpha	0.248396
P08123	CDK2	0.0604005
P08123	LKB1	0.0316776
P05093	PKAgroup	0.656038
P05093	SGKgroup	0.262992
P05093	MAPKAPK2	0.249222
P05093	RSKgroup	0.170473
P05093	CAM_II_group	0.157496
P05093	CDK2	0.112881
P05093	LYN	0.0811729
P05093	INS_R	0.0658621
P19784	LYN	0.701488
P19784	CDKgroup	0.684247
P19784	MAPKgroup	0.675489
P19784	RSKgroup	0.64632
P19784	CDK1	0.61812
P19784	SGKgroup	0.538028
P19784	p38alpha	0.380429
P19784	AURORA_A	0.369538
P19784	PKCzeta	0.34745
P19784	LKB1	0.160917
P19784	PDK-1	0.153748
P19784	CK1group	0.00427586
Q92905	PKAgroup	0.476575
Q92905	CAM_II_group	0.471529
Q92905	PKCgroup	0.457617
Q92905	CK1group	0.261218
Q92905	SRC	0.196251
Q92905	PLK1	0.180732
Q92905	EGFR	0.155793
Q92905	LCK	0.120839
Q92905	PKCalpha	0.0940718
Q92905	CK2group	0.0152939
P35221	CDK1	0.582256
P35221	PKAgroup	0.523214
P35221	CK1alpha	0.459201
P35221	PKCgroup	0.454394
P35221	CAM_II_group	0.401242
P35221	ATM	0.375756
P35221	CK2group	0.244438
P35221	CDKgroup	0.24216
P35221	ROCKgroup	0.233224
P35221	MAPKAPK2	0.233123
P35221	AURORA_B	0.225358
P35221	PKCalpha	0.194052
P35221	CDK2	0.0908078
P35221	JNK1	0.0443935
P35221	EGFR	0.0372338
Q9UI47	CDK1	0.529981
Q9UI47	ATM	0.489478
Q9UI47	PKAgroup	0.476538
Q9UI47	CAM_II_group	0.445161
Q9UI47	PKCalpha	0.391086
Q9UI47	CK1alpha	0.374985
Q9UI47	PKCgroup	0.328721
Q9UI47	MAPKAPK2	0.281947
Q9UI47	ROCKgroup	0.229353
Q9UI47	AURORA_B	0.226765
Q9UI47	CDKgroup	0.19949
Q9UI47	CK2group	0.122557
Q9UI47	CDK2	0.0302091
P17302	PKCgroup	0.863388
P17302	EKR1	0.798259
P17302	EKR2	0.771045
P17302	SRC	0.753544
P17302	PKAgroup	0.48056
P17302	PKCalpha	0.341572
P17302	FYN	0.289916
P17302	JNK2	0.0545517
P99999	FYN	0.508725
P99999	PKAgroup	0.480178
P99999	SRC	0.47625
P99999	PKCgroup	0.359832
P99999	SGKgroup	0.352451
P99999	SYK	0.347875
P99999	INS_R	0.33476
P99999	ATM	0.31542
P99999	PKBgroup	0.314771
P99999	CAM_II_group	0.299393
P99999	CDK2	0.292967
P99999	CK1alpha	0.263427
P99999	AURORA_A	0.223316
P99999	PKCalpha	0.100072
P99999	PLK1	0.0671407
P99999	CDK1	0.0142227
Q9UER7	CDK1	0.733202
Q9UER7	GSK3beta	0.695345
Q9UER7	CK2group	0.688246
Q9UER7	GSKgroup	0.644697
Q9UER7	MAPKAPK2	0.538653
Q9UER7	CK1group	0.466353
Q9UER7	JNK2	0.36785
Q9UER7	EKR1	0.362848
Q9UER7	CDKgroup	0.357935
Q9UER7	EKR2	0.355737
Q9UER7	ATM	0.333216
Q9UER7	PLK1	0.311595
Q9UER7	CDK2	0.242231
Q9UER7	AURORA_A	0.20032
Q9UER7	ROCKgroup	0.128253
Q9UER7	JNK1	0.116572
Q9UER7	PKBgroup	0.0778212
Q9UER7	p38alpha	0.0555339
Q9NR28	PKAgroup	0.534706
Q9NR28	PKCalpha	0.468775
Q9NR28	PLK1	0.46384
Q9NR28	CK2group	0.416473
Q9NR28	PKCgroup	0.409805
Q9NR28	CK1group	0.341587
Q9NR28	CDKgroup	0.330291
Q9NR28	INS_R	0.321918
Q9NR28	JNK1	0.313894
Q9NR28	CAM_II_group	0.275042
Q9NR28	ROCKgroup	0.247984
Q9NR28	AURORA_B	0.206258
Q9NR28	FYN	0.142152
Q9NR28	EGFR	0.0762621
P11926	CK2group	0.800687
P11926	CK1alpha	0.301141
P11926	PLK1	0.160495
P11926	GSKgroup	0.0162675
P11926	SGKgroup	0.00599521
Q08211	PKAgroup	0.365161
Q08211	CK1alpha	0.306644
Q08211	CAM_II_group	0.203849
Q08211	CDK1	0.196041
Q08211	FYN	0.194832
Q08211	ABL1	0.071338
Q08211	EKR1	0.068303
Q08211	LYN	0.0357115
Q08211	PKBgroup	0.0248556
Q08211	PKCgroup	0.0158137
P05305	PKCalpha	0.599535
P05305	PKCgroup	0.554975
P05305	GSK3beta	0.431863
P05305	PLK1	0.383392
P05305	INS_R	0.380005
P05305	JNK2	0.317789
P05305	CDK1	0.29009
P05305	CDK2	0.197581
P05305	AURORA_A	0.190313
P05305	CK1group	0.153967
P05305	EKR1	0.116748
P05305	CK2group	0.0459389
P05305	PKAgroup	0.0171314
P01133	PKCalpha	0.554714
P01133	SRC	0.539723
P01133	FYN	0.398563
P01133	SYK	0.284216
P01133	GSK3beta	0.242448
P01133	INS_R	0.227935
P01133	LCK	0.189121
P01133	LYN	0.115895
P01133	PKAgroup	0.0895787
P01133	PKCzeta	0.0436547
Q96KS0	INS_R	0.603111
Q96KS0	EKR1	0.555646
Q96KS0	PKBgroup	0.48275
Q96KS0	EKR2	0.432364
Q96KS0	JNK2	0.401987
Q96KS0	ABL1	0.294347
Q96KS0	SYK	0.273457
Q96KS0	SGKgroup	0.226792
Q96KS0	MAPKgroup	0.209479
Q96KS0	CDK2	0.208332
Q96KS0	GSKgroup	0.207498
Q96KS0	PKCgroup	0.17482
Q96KS0	JNK1	0.149719
Q96KS0	GSK3beta	0.109313
Q96KS0	MAPKAPK2	0.108206
Q96KS0	CK1alpha	0.07275
Q92731	EKR1	0.848361
Q92731	MAPKgroup	0.847571
Q92731	EKR2	0.806862
Q92731	GSK3beta	0.794077
Q92731	PKBgroup	0.793684
Q92731	MAPKAPK2	0.753328
Q92731	LCK	0.698508
Q92731	RSKgroup	0.668835
Q92731	p38alpha	0.64413
Q92731	PKAgroup	0.599635
Q92731	CDK2	0.549092
Q92731	CDKgroup	0.532265
Q92731	SRC	0.477814
Q92731	CK2group	0.298912
Q92731	PKCzeta	0.114645
Q92731	JNK1	0.0389947
Q92731	ABL1	0.00711188
P00742	PKCalpha	0.567034
P00742	GSK3beta	0.393973
P00742	LYN	0.317729
P00742	LCK	0.289781
P00742	CK2group	0.283107
P00742	SYK	0.282046
P00742	PKCgroup	0.227609
P00742	CK1alpha	0.19544
P00742	ATM	0.120487
Q13158	PKAgroup	0.662991
Q13158	PKCgroup	0.445803
Q13158	CDK2	0.392978
Q13158	PKCalpha	0.329075
Q13158	GSKgroup	0.292285
Q13158	AURORA_B	0.254051
Q13158	CDKgroup	0.192302
Q13158	ROCKgroup	0.188303
Q13158	PLK1	0.14696
Q13158	CDK1	0.111052
Q13158	MAPKAPK2	0.105953
Q13158	AURORA_A	0.0530653
O60667	SYK	0.392382
O60667	INS_R	0.344293
O60667	ABL1	0.306154
O60667	CDK1	0.255955
O60667	AURORA_A	0.244156
O60667	EKR2	0.211388
O60667	PKBgroup	0.18273
O60667	EKR1	0.168825
O60667	JNK2	0.156049
O60667	PKAgroup	0.136723
O60667	GSKgroup	0.121661
O60667	LYN	0.121447
O60667	MAPKAPK2	0.110429
O60667	PKCzeta	0.0873833
O60667	SGKgroup	0.0585841
O60667	GSK3beta	0.0320253
O60667	CDK2	0.0212103
Q969H0	PLK1	0.606323
Q969H0	ATM	0.575015
Q969H0	CK2group	0.52
Q969H0	FYN	0.345346
Q969H0	CDK2	0.259091
Q969H0	PKCalpha	0.249988
Q969H0	SRC	0.185684
Q969H0	GSKgroup	0.092112
Q969H0	PKCgroup	0.0781323
Q969H0	CK1group	0.043395
Q969H0	CAM_II_group	0.0333059
Q969H0	SGKgroup	0.0306698
Q969H0	INS_R	0.000966489
P12319	FYN	0.794531
P12319	LYN	0.772436
P12319	SYK	0.711869
P12319	LCK	0.618235
P12319	SRC	0.459743
P12319	SGKgroup	0.395821
P12319	PKCalpha	0.259261
P12319	CK1alpha	0.0276122
P12314	FYN	0.781931
P12314	LYN	0.701232
P12314	PKCalpha	0.627946
P12314	SYK	0.581832
P12314	LCK	0.406036
P12314	PKCgroup	0.310823
P12314	CK1alpha	0.138219
P12314	SRC	0.133575
P12314	PKAgroup	0.0827558
P12314	MAPKAPK2	0.0662298
P05230	PKCalpha	0.85268
P05230	FYN	0.57936
P05230	INS_R	0.5646
P05230	PLK1	0.491496
P05230	CK1alpha	0.47672
P05230	ATM	0.395599
P05230	CDK2	0.294253
P05230	CK1group	0.291918
P05230	LYN	0.283681
P05230	SGKgroup	0.221104
P05230	PKCzeta	0.214431
P05230	SYK	0.214277
P05230	LCK	0.213799
P05230	RSKgroup	0.172663
P05230	PKBgroup	0.123693
P05230	PKCgroup	0.0367315
P05230	AURORA_A	0.0360588
P05230	PDK-1	0.00313801
P05230	CAM_II_group	0.00209555
P11487	CDK1	0.741528
P11487	PKAgroup	0.692538
P11487	PKCgroup	0.534462
P11487	CAM_II_group	0.366866
P11487	MAPKAPK2	0.302032
P11487	PKBgroup	0.286712
P11487	AURORA_A	0.242347
P11487	MAPKgroup	0.201871
P11487	CDKgroup	0.18769
P11487	EKR1	0.169637
P11487	FYN	0.16844
P11487	ROCKgroup	0.156125
P11487	CDK2	0.13504
P11487	p38alpha	0.115777
P11487	RSKgroup	0.110291
P11487	GSKgroup	0.0931917
P11487	AURORA_B	0.0810695
P11487	SYK	0.0667916
P11487	INS_R	0.0481444
P11487	PKCalpha	0.0296294
P11487	SGKgroup	0.0131494
Q14512	PLK1	0.59099
Q14512	CDK2	0.570937
Q14512	ATM	0.4849
Q14512	CK1alpha	0.469627
Q14512	CDK1	0.425357
Q14512	LYN	0.292335
Q14512	PKCgroup	0.239152
Q14512	PKCalpha	0.147687
Q14512	CDKgroup	0.103954
Q14512	PKAgroup	0.0620911
Q14512	ROCKgroup	0.00998941
Q14512	AURORA_B	0.00389257
P11362	FYN	0.694638
P11362	SRC	0.678594
P11362	LYN	0.599472
P11362	SYK	0.56053
P11362	ABL1	0.515329
P11362	LCK	0.458276
P11362	SGKgroup	0.399524
P11362	PKBgroup	0.368003
P11362	RSKgroup	0.200314
P11362	PKCalpha	0.199411
P11362	INS_R	0.107947
P11362	CDKgroup	0.0924489
P11362	LKB1	0.0486657
P11362	PDK-1	0.0479544
P11362	AURORA_A	0.0154492
P22607	FYN	0.694725
P22607	SRC	0.689415
P22607	LYN	0.597059
P22607	SYK	0.546177
P22607	ABL1	0.530173
P22607	PKBgroup	0.482887
P22607	LCK	0.392138
P22607	SGKgroup	0.304218
P22607	INS_R	0.267568
P22607	RSKgroup	0.230528
P22607	PKCalpha	0.0984276
P22607	PDK-1	0.0454374
P22607	LKB1	0.0437182
P02679	CK1alpha	0.543599
P02679	CK1group	0.424952
P02679	CK2group	0.369671
P02679	FYN	0.307153
P02679	PKCalpha	0.2341
P02679	EGFR	0.201721
P02679	PKAgroup	0.173742
P02679	SYK	0.150353
P02679	LYN	0.131062
P02679	PKCgroup	0.104523
P02679	LCK	0.0336218
P15407	EKR2	0.906274
P15407	EKR1	0.863358
P15407	MAPKgroup	0.835234
P15407	GSK3beta	0.797101
P15407	GSKgroup	0.740743
P15407	p38alpha	0.736276
P15407	RSKgroup	0.714201
P15407	MAPKAPK2	0.714192
P15407	PKBgroup	0.67009
P15407	CDK1	0.604608
P15407	JNK2	0.590239
P15407	CDKgroup	0.586113
P15407	JNK1	0.497979
P15407	ABL1	0.490518
P15407	CDK2	0.465337
P15407	SGKgroup	0.395669
P15407	CK1group	0.345807
P15407	ROCKgroup	0.204622
P15407	PKCzeta	0.203314
P15407	AURORA_A	0.0638249
P15407	CAM_II_group	0.00998035
P15408	MAPKgroup	0.816407
P15408	EKR1	0.751574
P15408	GSKgroup	0.713638
P15408	RSKgroup	0.707613
P15408	EKR2	0.648075
P15408	GSK3beta	0.647337
P15408	p38alpha	0.578747
P15408	MAPKAPK2	0.533462
P15408	JNK2	0.487337
P15408	JNK1	0.470938
P15408	PKBgroup	0.405037
P15408	PKCzeta	0.374805
P15408	CDK2	0.370785
P15408	CK2group	0.345202
P15408	ATM	0.332431
P15408	CDKgroup	0.309975
P15408	ABL1	0.238499
P15408	ROCKgroup	0.206356
P15408	SGKgroup	0.155235
P15408	CDK1	0.138916
P15408	INS_R	0.1035
P15408	CK1group	0.0757369
P15408	AURORA_B	1.17e-05
P21462	PKCalpha	0.910652
P21462	FYN	0.672531
P21462	CAM_II_group	0.510763
P21462	PKCgroup	0.477215
P21462	SRC	0.469694
P21462	INS_R	0.395924
P21462	LYN	0.371522
P21462	CK1group	0.336627
P21462	CK1alpha	0.219602
P21462	SGKgroup	0.17856
P21462	PKAgroup	0.137624
P21462	SYK	0.0738866
P21462	LCK	0.0529454
Q92837	EKR2	0.783682
Q92837	PKBgroup	0.770476
Q92837	EKR1	0.74656
Q92837	MAPKgroup	0.712194
Q92837	MAPKAPK2	0.640929
Q92837	GSKgroup	0.547299
Q92837	INS_R	0.541853
Q92837	JNK2	0.538289
Q92837	CDK1	0.530648
Q92837	ABL1	0.512327
Q92837	CDK2	0.481586
Q92837	JNK1	0.471346
Q92837	RSKgroup	0.471092
Q92837	CDKgroup	0.467721
Q92837	p38alpha	0.432534
Q92837	PKCzeta	0.411366
Q92837	AURORA_A	0.305011
Q92837	SGKgroup	0.302562
Q92837	CAM_II_group	0.279634
Q92837	GSK3beta	0.244902
Q92837	LKB1	0.0166123
P24522	GSKgroup	0.509412
P24522	CK1group	0.50175
P24522	SGKgroup	0.387578
P24522	AURORA_B	0.222727
P24522	CK2group	0.21548
P24522	PKCzeta	0.207227
P24522	GSK3beta	0.133175
P24522	RSKgroup	0.128254
P24522	ROCKgroup	0.120808
P24522	PKCalpha	0.109448
P24522	JNK1	0.108645
P24522	ABL1	0.0553496
P24522	CK1alpha	0.0467469
P24522	CDK2	0.046279
P23769	EKR2	0.84918
P23769	PKBgroup	0.777864
P23769	EKR1	0.726952
P23769	GSKgroup	0.592218
P23769	p38alpha	0.539086
P23769	INS_R	0.521168
P23769	MAPKgroup	0.518764
P23769	JNK2	0.503943
P23769	GSK3beta	0.500548
P23769	ABL1	0.466539
P23769	JNK1	0.387938
P23769	CDK1	0.31537
P23769	SGKgroup	0.262037
P23769	RSKgroup	0.205959
P23769	MAPKAPK2	0.200308
P23769	SRC	0.115611
P23769	PKCzeta	0.0917953
P23769	AURORA_A	0.0198091
P23771	EKR2	0.845135
P23771	PKBgroup	0.798222
P23771	EKR1	0.676156
P23771	ABL1	0.562292
P23771	INS_R	0.545253
P23771	MAPKgroup	0.535985
P23771	GSK3beta	0.534819
P23771	JNK2	0.48503
P23771	GSKgroup	0.479977
P23771	p38alpha	0.470069
P23771	JNK1	0.34357
P23771	SGKgroup	0.25385
P23771	MAPKAPK2	0.253279
P23771	AURORA_A	0.19694
P23771	PKCzeta	0.154622
P23771	CDK1	0.109736
P23771	RSKgroup	0.0694668
P43694	EKR2	0.914611
P43694	PKBgroup	0.824225
P43694	EKR1	0.762233
P43694	GSK3beta	0.687563
P43694	GSKgroup	0.684824
P43694	MAPKAPK2	0.56776
P43694	JNK2	0.547443
P43694	INS_R	0.52781
P43694	MAPKgroup	0.519112
P43694	ABL1	0.434827
P43694	JNK1	0.407906
P43694	p38alpha	0.403237
P43694	RSKgroup	0.348395
P43694	SGKgroup	0.104666
P43694	CDK1	0.043075
P16403	CDK1	0.911689
P16403	GSK3beta	0.701257
P16403	PKCgroup	0.648674
P16403	CK1alpha	0.53525
P16403	CDK2	0.386931
P16403	SGKgroup	0.382275
P16403	PKCzeta	0.347867
P16403	PKAgroup	0.293422
P16403	RSKgroup	0.29174
P16403	ATM	0.278865
P16403	AURORA_A	0.272978
P16403	EKR1	0.25562
P16403	GSKgroup	0.245044
P16403	PKBgroup	0.149908
P16403	ROCKgroup	0.126097
P16403	MAPKgroup	0.0919746
P16403	CAM_II_group	0.0381822
P16403	ABL1	0.0365403
P16403	LKB1	0.00406969
P10412	CDK1	0.912646
P10412	PKCgroup	0.666981
P10412	CDK2	0.578774
P10412	GSK3beta	0.515159
P10412	PKCzeta	0.437155
P10412	CK1alpha	0.321714
P10412	MAPKgroup	0.317959
P10412	PKAgroup	0.313088
P10412	AURORA_A	0.311909
P10412	CDKgroup	0.300009
P10412	EKR1	0.271505
P10412	ATM	0.233643
P10412	CAM_II_group	0.226961
P10412	ROCKgroup	0.181712
P10412	RSKgroup	0.111676
P10412	SGKgroup	0.0904499
P10412	ABL1	0.0687899
P10412	AURORA_B	0.0607269
P10412	EKR2	0.0366228
Q92522	CDK1	0.861723
Q92522	PKCgroup	0.766442
Q92522	ATM	0.588291
Q92522	PKAgroup	0.499274
Q92522	AURORA_A	0.431946
Q92522	RSKgroup	0.374264
Q92522	MAPKgroup	0.358697
Q92522	CAM_II_group	0.354789
Q92522	GSKgroup	0.275743
Q92522	GSK3beta	0.203173
Q92522	ROCKgroup	0.193294
Q92522	EKR1	0.186816
Q92522	AURORA_B	0.141224
Q92522	MAPKAPK2	0.0498325
Q92522	CK2group	0.0488314
Q92522	PKCzeta	0.0042271
Q16695	MAPKgroup	0.843013
Q16695	AURORA_B	0.762154
Q16695	AURORA_A	0.752544
Q16695	PKAgroup	0.626883
Q16695	INS_R	0.440307
Q16695	RSKgroup	0.325529
Q16695	ATM	0.316484
Q16695	PKCgroup	0.305599
Q16695	SGKgroup	0.304124
Q16695	ROCKgroup	0.145885
Q16695	EGFR	0.0480801
O15379	CK2group	0.840172
O15379	FYN	0.553637
O15379	PKAgroup	0.263956
O15379	CK1group	0.168083
O15379	SYK	0.118132
O15379	LCK	0.0672876
O15379	INS_R	0.0499088
O15379	LYN	0.0470936
O15379	JNK2	0.0041467
Q9P2P5	FYN	0.606132
Q9P2P5	SGKgroup	0.494664
Q9P2P5	JNK1	0.427443
Q9P2P5	GSK3beta	0.372335
Q9P2P5	CK1group	0.262127
Q9P2P5	CK1alpha	0.237683
Q9P2P5	PLK1	0.171155
Q9P2P5	INS_R	0.152157
Q9P2P5	CDK2	0.124146
Q9P2P5	PKBgroup	0.0711699
Q9P2P5	CK2group	0.0631566
Q9P2P5	MAPKAPK2	0.0379334
Q03014	EKR2	0.672666
Q03014	EKR1	0.669513
Q03014	GSKgroup	0.635103
Q03014	MAPKgroup	0.570959
Q03014	CDK2	0.54429
Q03014	CK1group	0.532329
Q03014	CK2group	0.50892
Q03014	JNK2	0.503895
Q03014	GSK3beta	0.4665
Q03014	PKCzeta	0.406408
Q03014	CDK1	0.388424
Q03014	JNK1	0.385013
Q03014	AURORA_A	0.307037
Q03014	CDKgroup	0.296338
Q03014	p38alpha	0.24413
Q03014	PKBgroup	0.22328
Q03014	ABL1	0.22296
Q03014	MAPKAPK2	0.0757332
Q16665	MAPKAPK2	0.568093
Q16665	GSKgroup	0.462835
Q16665	CK2group	0.375721
Q16665	CK1group	0.337411
Q16665	CDK2	0.254158
Q16665	CAM_II_group	0.203399
Q16665	PLK1	0.184075
Q16665	GSK3beta	0.163886
Q16665	RSKgroup	0.158981
Q16665	CDKgroup	0.156799
Q16665	CK1alpha	0.117762
Q16665	ATM	0.0971882
Q16665	PKCalpha	0.046161
Q16665	EKR1	0.0383074
Q16665	SGKgroup	0.0346999
Q16665	AURORA_B	0.0331379
Q16665	AURORA_A	0.0158778
Q16665	p38alpha	0.00131813
Q16665	JNK2	0.000101119
Q9NWT6	FYN	0.548085
Q9NWT6	CK1group	0.512558
Q9NWT6	GSKgroup	0.446754
Q9NWT6	CK1alpha	0.334069
Q9NWT6	RSKgroup	0.320573
Q9NWT6	PLK1	0.320522
Q9NWT6	MAPKgroup	0.31766
Q9NWT6	JNK2	0.277764
Q9NWT6	GSK3beta	0.233011
Q9NWT6	SYK	0.223757
Q9NWT6	EKR1	0.206944
Q9NWT6	LYN	0.205552
Q9NWT6	EGFR	0.135641
Q9NWT6	SRC	0.130645
Q9NWT6	CK2group	0.059684
Q9NWT6	PKAgroup	0.0545155
Q9NWT6	LCK	0.0379543
Q9NWT6	PKBgroup	0.0251803
Q9NWT6	CDK1	0.0202448
Q9NWT6	PKCzeta	0.0184155
Q9NWT6	PDK-1	0.00151511
Q9H2X6	RSKgroup	0.527557
Q9H2X6	p38alpha	0.50655
Q9H2X6	SGKgroup	0.4297
Q9H2X6	GSKgroup	0.428263
Q9H2X6	PKBgroup	0.379706
Q9H2X6	EKR1	0.362573
Q9H2X6	EKR2	0.3385
Q9H2X6	CK1group	0.298682
Q9H2X6	JNK2	0.288261
Q9H2X6	MAPKgroup	0.202595
Q9H2X6	AURORA_A	0.168253
Q9H2X6	CDK2	0.143377
Q9H2X6	SYK	0.126561
Q9H2X6	ABL1	0.122337
Q9H2X6	LKB1	0.038122
Q9H2X6	MAPKAPK2	0.0297823
Q9H2X6	PDK-1	0.0280162
Q9H2X6	SRC	0.0232806
P09429	CK2group	0.93792
P09429	CDK1	0.785692
P09429	PLK1	0.672141
P09429	CDK2	0.606795
P09429	GSK3beta	0.599053
P09429	PKCgroup	0.482503
P09429	CDKgroup	0.448318
P09429	GSKgroup	0.40465
P09429	ROCKgroup	0.250247
P09429	SYK	0.198372
P09429	AURORA_B	0.186011
P09429	EKR2	0.0607124
P09429	EKR1	0.0200984
P14651	EKR2	0.888918
P14651	EKR1	0.847303
P14651	PKBgroup	0.803452
P14651	GSK3beta	0.723965
P14651	GSKgroup	0.710023
P14651	MAPKgroup	0.708508
P14651	p38alpha	0.687811
P14651	ABL1	0.626916
P14651	CDK1	0.598282
P14651	JNK2	0.594228
P14651	MAPKAPK2	0.545143
P14651	JNK1	0.539093
P14651	INS_R	0.437004
P14651	CDKgroup	0.329666
P14651	CDK2	0.27674
P14651	PKCzeta	0.227726
P14651	AURORA_A	0.169336
P14651	SRC	0.150507
P14651	SYK	0.0771707
P14651	RSKgroup	0.0361531
P14651	EGFR	0.0241724
P14651	SGKgroup	0.00150463
P22692	PKBgroup	0.523752
P22692	EKR1	0.513478
P22692	ABL1	0.419787
P22692	SYK	0.35635
P22692	SRC	0.297004
P22692	EKR2	0.283045
P22692	CDK2	0.255028
P22692	JNK2	0.251907
P22692	MAPKgroup	0.218279
P22692	INS_R	0.204845
P22692	GSK3beta	0.170622
P22692	CK2group	0.111309
P22692	CK1group	0.0390359
P22692	CK1alpha	0.0226985
P41134	CDK2	0.748983
P41134	GSKgroup	0.625317
P41134	CDK1	0.553307
P41134	CAM_II_group	0.469211
P41134	PKAgroup	0.456646
P41134	JNK2	0.417892
P41134	EKR1	0.410365
P41134	ATM	0.33912
P41134	PKCgroup	0.30208
P41134	JNK1	0.281987
P41134	ROCKgroup	0.226107
P41134	AURORA_B	0.131816
P41134	EKR2	0.0776309
P41134	INS_R	0.0285301
P41134	LYN	0.0170098
P01574	PKCalpha	0.795708
P01574	PKAgroup	0.609047
P01574	CK1group	0.35184
P01574	PKCgroup	0.220644
P01574	PLK1	0.2188
P01574	FYN	0.173725
P01574	CAM_II_group	0.171471
P01574	LYN	0.160874
P01574	AURORA_B	0.144162
P01574	ROCKgroup	0.066458
P01579	ATM	0.586617
P01579	PKCgroup	0.452865
P01579	INS_R	0.395226
P01579	PKAgroup	0.326721
P01579	CAM_II_group	0.309665
P01579	PKCalpha	0.245414
P01579	CDK1	0.239913
P01579	SYK	0.237342
P01579	FYN	0.225171
P01579	AURORA_B	0.0975138
P01579	CDKgroup	0.0750781
P01579	CK2group	0.0313488
P01579	CK1alpha	0.00704005
P22301	PLK1	0.693272
P22301	PKCalpha	0.64901
P22301	PKAgroup	0.556971
P22301	ATM	0.507294
P22301	CK1alpha	0.467835
P22301	PKCgroup	0.422061
P22301	CAM_II_group	0.376444
P22301	AURORA_B	0.268828
P22301	ROCKgroup	0.199515
P22301	JNK2	0.187867
P22301	CDK2	0.147568
P22301	CDK1	0.0963008
P22301	SGKgroup	0.0242946
Q01344	PKCalpha	0.516073
Q01344	PKAgroup	0.439136
Q01344	CAM_II_group	0.378379
Q01344	SRC	0.367009
Q01344	CK1group	0.259099
Q01344	LCK	0.228004
Q01344	SGKgroup	0.187689
Q01344	LYN	0.153292
Q01344	PKCgroup	0.131471
P05113	MAPKAPK2	0.661794
P05113	PKAgroup	0.642231
P05113	CK1group	0.605537
P05113	SGKgroup	0.40591
P05113	RSKgroup	0.277617
P05113	FYN	0.253331
P05113	CDKgroup	0.251858
P05113	GSKgroup	0.216904
P05113	AURORA_B	0.176156
P05113	CDK1	0.122596
P05113	AURORA_A	0.0999357
P08887	MAPKAPK2	0.516684
P08887	GSKgroup	0.477065
P08887	EKR1	0.469917
P08887	ABL1	0.399311
P08887	EKR2	0.399026
P08887	PKBgroup	0.367579
P08887	SYK	0.348988
P08887	FYN	0.303582
P08887	JNK2	0.303276
P08887	GSK3beta	0.289631
P08887	MAPKgroup	0.285295
P08887	LYN	0.250668
P08887	RSKgroup	0.247604
P08887	SRC	0.168735
P08887	PKCzeta	0.117391
P08887	LCK	0.111062
P08887	p38alpha	0.0860084
P08887	CDK1	0.0796901
P08887	INS_R	0.0796649
P05231	ATM	0.752063
P05231	CDK1	0.542081
P05231	CDK2	0.541145
P05231	CDKgroup	0.431858
P05231	CK1alpha	0.338503
P05231	CK2group	0.313683
P05231	EGFR	0.231043
P05231	ABL1	0.224806
P05231	PKCalpha	0.195696
P05231	AURORA_B	0.185184
P05231	ROCKgroup	0.178605
P05231	MAPKAPK2	0.168152
P05231	RSKgroup	0.166816
P05231	LCK	0.127247
P05231	CAM_II_group	0.121335
P05231	PKAgroup	0.119649
P05111	PKBgroup	0.694234
P05111	FYN	0.614134
P05111	MAPKAPK2	0.605285
P05111	JNK2	0.551311
P05111	EKR2	0.494759
P05111	EKR1	0.442958
P05111	ABL1	0.422532
P05111	MAPKgroup	0.404065
P05111	RSKgroup	0.363694
P05111	CK1group	0.345861
P05111	INS_R	0.341974
P05111	JNK1	0.33073
P05111	p38alpha	0.292262
P05111	SRC	0.282872
P05111	SYK	0.262396
P05111	SGKgroup	0.177966
P05111	PKAgroup	0.131354
P05111	CDK1	0.0901287
P05111	CK1alpha	0.0832179
P05111	GSKgroup	0.0711118
P05111	PKCzeta	0.0426992
P05111	AURORA_A	0.0111417
P09529	INS_R	0.590239
P09529	JNK2	0.433972
P09529	PKBgroup	0.381938
P09529	EKR1	0.316547
P09529	PKCzeta	0.272061
P09529	ABL1	0.212819
P09529	PKAgroup	0.192412
P09529	CK1alpha	0.160648
P09529	EKR2	0.134587
P46940	PKAgroup	0.461735
P46940	PKCalpha	0.43444
P46940	CAM_II_group	0.397559
P46940	PLK1	0.362316
P46940	CDK1	0.344958
P46940	CDKgroup	0.33175
P46940	ATM	0.304221
P46940	PKCgroup	0.301219
P46940	CK1group	0.279052
P46940	AURORA_B	0.238994
P46940	ROCKgroup	0.226867
P46940	CK1alpha	0.215163
P46940	EGFR	0.153414
P46940	CK2group	0.140345
P08648	JNK2	0.383514
P08648	PKAgroup	0.344021
P08648	FYN	0.333934
P08648	SRC	0.296298
P08648	INS_R	0.275309
P08648	CAM_II_group	0.257258
P08648	PKCalpha	0.230526
P08648	SYK	0.213982
P08648	MAPKgroup	0.20817
P08648	RSKgroup	0.184864
P08648	SGKgroup	0.153926
P08648	CK1alpha	0.0815596
P08648	EKR1	0.0424531
P08648	EKR2	0.0363966
P08648	LCK	0.0110606
P05556	PKCalpha	0.893463
P05556	SYK	0.649447
P05556	SRC	0.600142
P05556	FYN	0.486155
P05556	LYN	0.351637
P05556	PKCgroup	0.321129
P05556	CK1alpha	0.273482
P05556	LCK	0.145244
P05556	PLK1	0.0588144
P05556	PDK-1	0.0284688
P05556	INS_R	0.00730747
O60674	ABL1	0.819196
O60674	SRC	0.577518
O60674	SYK	0.56333
O60674	LYN	0.529076
O60674	LCK	0.510063
O60674	SGKgroup	0.331858
O60674	EGFR	0.225867
O60674	FYN	0.137163
O60674	CDKgroup	0.110243
O60674	LKB1	0.0650042
O60674	PDK-1	0.060805
P17535	EKR1	0.820881
P17535	p38alpha	0.792387
P17535	GSKgroup	0.783541
P17535	EKR2	0.749034
P17535	MAPKAPK2	0.723259
P17535	PKBgroup	0.712271
P17535	GSK3beta	0.705421
P17535	JNK2	0.68622
P17535	CDKgroup	0.685762
P17535	CDK1	0.679628
P17535	MAPKgroup	0.670908
P17535	JNK1	0.641887
P17535	ABL1	0.543864
P17535	RSKgroup	0.515933
P17535	CAM_II_group	0.453069
P17535	SGKgroup	0.400956
P17535	PKCzeta	0.395926
P17535	INS_R	0.188758
P17535	ROCKgroup	0.174167
P17535	CK2group	0.0816779
P07288	PKCalpha	0.790153
P07288	JNK2	0.319552
P07288	CAM_II_group	0.308883
P07288	EKR1	0.227735
P07288	LCK	0.212238
P07288	EKR2	0.185531
P07288	INS_R	0.174263
P07288	PKAgroup	0.144821
P07288	SRC	0.0373782
P05771	PKCalpha	0.870811
P05771	SYK	0.819877
P05771	LCK	0.777399
P05771	PKCzeta	0.576004
P05771	LYN	0.557074
P05771	PDK-1	0.520791
P05771	SGKgroup	0.421844
P05771	RSKgroup	0.411317
P05771	p38alpha	0.298433
P05771	AURORA_A	0.257792
P05771	LKB1	0.121768
P05129	PKCalpha	0.831272
P05129	SYK	0.813638
P05129	LCK	0.763127
P05129	PKCzeta	0.605488
P05129	LYN	0.54881
P05129	RSKgroup	0.481144
P05129	p38alpha	0.467164
P05129	PDK-1	0.456042
P05129	SGKgroup	0.450319
P05129	AURORA_A	0.329204
P05129	MAPKgroup	0.255165
P05129	LKB1	0.122672
P05129	SRC	0.105487
P22888	PKAgroup	0.620693
P22888	PKCalpha	0.612846
P22888	FYN	0.566403
P22888	CK1group	0.560435
P22888	CAM_II_group	0.419123
P22888	SGKgroup	0.407921
P22888	SRC	0.362973
P22888	LCK	0.302097
P22888	CK1alpha	0.168908
P22888	JNK2	0.144598
P22888	PKCgroup	0.109457
Q13233	SGKgroup	0.418399
Q13233	PKBgroup	0.39381
Q13233	GSKgroup	0.370501
Q13233	RSKgroup	0.329512
Q13233	AURORA_A	0.264395
Q13233	JNK2	0.24686
Q13233	MAPKAPK2	0.207839
Q13233	EKR2	0.18907
Q13233	MAPKgroup	0.164568
Q13233	p38alpha	0.0946473
Q13233	PLK1	0.0532623
Q13233	ABL1	0.0439638
Q13233	LKB1	0.043359
Q13233	PDK-1	0.0252199
Q13233	EKR1	0.0161878
Q13233	CK1group	0.00849545
Q12851	PKBgroup	0.685414
Q12851	SYK	0.610387
Q12851	SGKgroup	0.426634
Q12851	PLK1	0.382139
Q12851	RSKgroup	0.381665
Q12851	p38alpha	0.354263
Q12851	ABL1	0.316354
Q12851	AURORA_A	0.286913
Q12851	SRC	0.174094
Q12851	MAPKgroup	0.136305
Q12851	EKR2	0.112508
Q12851	LKB1	0.0799573
Q12851	PDK-1	0.0676007
Q12851	JNK2	0.0591052
Q12851	ATM	0.0240142
O15151	ATM	0.818321
O15151	GSK3beta	0.747757
O15151	CDK2	0.645018
O15151	CK1group	0.534222
O15151	ABL1	0.522469
O15151	CK2group	0.519469
O15151	CDK1	0.320254
O15151	EGFR	0.276162
O15151	PKCalpha	0.27455
O15151	PKBgroup	0.255929
O15151	RSKgroup	0.192295
O15151	CK1alpha	0.183337
O15151	MAPKAPK2	0.177542
O15151	AURORA_B	0.0369176
P28482	RSKgroup	0.690393
P28482	MAPKgroup	0.607294
P28482	SGKgroup	0.5678
P28482	CK1group	0.509503
P28482	LYN	0.501418
P28482	SYK	0.497026
P28482	ABL1	0.456943
P28482	CDKgroup	0.423969
P28482	AURORA_A	0.420365
P28482	PKBgroup	0.404124
P28482	p38alpha	0.368543
P28482	PLK1	0.348281
P28482	LKB1	0.201293
P28482	PDK-1	0.165312
P28482	JNK2	0.127819
P28482	ATM	0.103189
P28482	LCK	0.0151413
P27361	RSKgroup	0.697057
P27361	MAPKgroup	0.626851
P27361	SGKgroup	0.593256
P27361	ABL1	0.511925
P27361	PKBgroup	0.475038
P27361	SYK	0.468841
P27361	CDKgroup	0.457072
P27361	p38alpha	0.439605
P27361	AURORA_A	0.415525
P27361	LYN	0.359651
P27361	CK1group	0.221011
P27361	LKB1	0.19324
P27361	PLK1	0.178753
P27361	ATM	0.167734
P27361	PDK-1	0.147777
P27361	JNK2	0.101465
P45983	RSKgroup	0.653081
P45983	p38alpha	0.570767
P45983	SGKgroup	0.49565
P45983	MAPKgroup	0.422537
P45983	PLK1	0.366949
P45983	AURORA_A	0.337008
P45983	PKBgroup	0.315692
P45983	SYK	0.212615
P45983	CDKgroup	0.199372
P45983	LYN	0.177575
P45983	LKB1	0.155378
P45983	PDK-1	0.129453
P45983	CK1group	0.101294
P45983	ROCKgroup	0.0749121
P45984	RSKgroup	0.669221
P45984	PLK1	0.61477
P45984	p38alpha	0.523457
P45984	SGKgroup	0.47313
P45984	AURORA_A	0.392582
P45984	MAPKgroup	0.339584
P45984	CK1group	0.246105
P45984	LKB1	0.172078
P45984	SYK	0.171887
P45984	PDK-1	0.135075
P45984	LYN	0.132907
P45984	ATM	0.104308
P45984	PKBgroup	0.058387
P45984	ROCKgroup	0.0531407
P45984	CDKgroup	0.0391554
P53779	RSKgroup	0.638119
P53779	SGKgroup	0.470635
P53779	p38alpha	0.446081
P53779	MAPKgroup	0.388245
P53779	AURORA_A	0.368901
P53779	CK1group	0.347722
P53779	PLK1	0.345836
P53779	ATM	0.271885
P53779	PKBgroup	0.188249
P53779	LKB1	0.149796
P53779	PDK-1	0.117505
P53779	SYK	0.0515627
P53778	RSKgroup	0.70216
P53778	SGKgroup	0.560085
P53778	LYN	0.505771
P53778	SYK	0.46562
P53778	CK1group	0.459429
P53778	CDKgroup	0.374529
P53778	ABL1	0.35559
P53778	AURORA_A	0.346781
P53778	PLK1	0.272919
P53778	MAPKgroup	0.257103
P53778	PKBgroup	0.22291
P53778	PKCzeta	0.202893
P53778	LKB1	0.191868
P53778	PDK-1	0.159291
P53778	p38alpha	0.102015
O15264	RSKgroup	0.700693
O15264	MAPKgroup	0.635447
O15264	PLK1	0.611965
O15264	SGKgroup	0.574685
O15264	ABL1	0.512844
O15264	LYN	0.491496
O15264	CDKgroup	0.475257
O15264	AURORA_A	0.41495
O15264	CK1group	0.348644
O15264	PKCzeta	0.312494
O15264	SYK	0.299805
O15264	p38alpha	0.267908
O15264	PKBgroup	0.217459
O15264	LKB1	0.185662
O15264	PDK-1	0.184346
O15264	ROCKgroup	0.000922173
Q16539	RSKgroup	0.703451
Q16539	SGKgroup	0.569707
Q16539	ABL1	0.501421
Q16539	MAPKgroup	0.500342
Q16539	p38alpha	0.482363
Q16539	PKBgroup	0.438462
Q16539	PLK1	0.430416
Q16539	AURORA_A	0.427083
Q16539	CDKgroup	0.414739
Q16539	LYN	0.379976
Q16539	ATM	0.377302
Q16539	SYK	0.32449
Q16539	LKB1	0.200046
Q16539	CK1group	0.171936
Q16539	PDK-1	0.168455
Q16539	AURORA_B	0.0993672
Q16539	PKCzeta	0.022801
P21741	GSK3beta	0.649783
P21741	PKAgroup	0.557324
P21741	PKCgroup	0.490741
P21741	CDK2	0.439293
P21741	MAPKgroup	0.25181
P21741	PKBgroup	0.215194
P21741	ABL1	0.187798
P21741	CDK1	0.168526
P21741	EKR2	0.133306
P21741	PKCzeta	0.0867036
P21741	LYN	0.0450414
P50281	FYN	0.514877
P50281	SRC	0.415155
P50281	JNK2	0.398512
P50281	LYN	0.380566
P50281	PLK1	0.344131
P50281	SYK	0.247638
P50281	EKR1	0.203132
P50281	INS_R	0.176189
P50281	CK2group	0.121346
P50281	CK1alpha	0.0462506
P50281	JNK1	0.0380749
P09237	FYN	0.577999
P09237	PKCalpha	0.504622
P09237	CK1alpha	0.406833
P09237	INS_R	0.324243
P09237	EKR1	0.299108
P09237	JNK2	0.288686
P09237	PLK1	0.195196
P09237	SYK	0.115001
P09237	LYN	0.0858815
P09237	EKR2	0.0475647
P09237	CAM_II_group	0.0342534
P09237	CK1group	0.014274
O14733	PKBgroup	0.670633
O14733	CDKgroup	0.510826
O14733	SYK	0.383311
O14733	RSKgroup	0.347991
O14733	AURORA_A	0.322736
O14733	SGKgroup	0.292248
O14733	LYN	0.206658
O14733	SRC	0.192539
O14733	PKCzeta	0.185132
O14733	ROCKgroup	0.166351
O14733	PDK-1	0.15457
O14733	LKB1	0.123875
O14733	p38alpha	0.0799828
O14733	EKR2	0.063936
O14733	MAPKgroup	0.0559896
P43246	PKAgroup	0.547864
P43246	PLK1	0.478713
P43246	CK1alpha	0.452755
P43246	CDK1	0.24788
P43246	CAM_II_group	0.241786
P43246	AURORA_B	0.171323
P43246	ATM	0.137874
P43246	CDK2	0.136359
P43246	PKCalpha	0.105626
P43246	ROCKgroup	0.0753629
P43246	CDKgroup	0.071826
P43246	FYN	0.0503832
P43246	EGFR	0.0485457
P43246	LYN	0.0398586
P35548	EKR2	0.630011
P35548	PKBgroup	0.62485
P35548	MAPKAPK2	0.591621
P35548	GSKgroup	0.588044
P35548	CDK1	0.574128
P35548	EKR1	0.570261
P35548	MAPKgroup	0.550025
P35548	p38alpha	0.511882
P35548	ABL1	0.477748
P35548	RSKgroup	0.475036
P35548	GSK3beta	0.458592
P35548	CAM_II_group	0.310157
P35548	JNK1	0.302708
P35548	CDK2	0.302339
P35548	PKCzeta	0.298528
P35548	JNK2	0.174268
P35548	SGKgroup	0.0196771
Q01538	CK2group	0.740728
Q01538	CDK1	0.638175
Q01538	GSK3beta	0.581366
Q01538	GSKgroup	0.560333
Q01538	PLK1	0.415203
Q01538	JNK2	0.406938
Q01538	CDK2	0.372316
Q01538	CDKgroup	0.320977
Q01538	MAPKAPK2	0.224085
Q01538	ATM	0.195581
Q01538	CK1group	0.192993
Q01538	ROCKgroup	0.185316
Q01538	JNK1	0.183952
Q01538	AURORA_A	0.078802
Q01538	EKR1	0.00640544
P16333	LCK	0.821393
P16333	ABL1	0.805632
P16333	SRC	0.776696
P16333	FYN	0.753811
P16333	EGFR	0.746945
P16333	LYN	0.62717
P16333	SYK	0.552004
P16333	INS_R	0.494583
P16333	CDKgroup	0.413072
P16333	ATM	0.401414
P16333	JNK2	0.0490877
P15531	FYN	0.718013
P15531	PLK1	0.620158
P15531	INS_R	0.545115
P15531	SYK	0.535854
P15531	CDK1	0.527874
P15531	CK1group	0.488514
P15531	PKCalpha	0.462829
P15531	LYN	0.380673
P15531	SRC	0.300725
P15531	EGFR	0.275278
P15531	LCK	0.0625174
P15531	AURORA_B	0.0485226
P15531	ABL1	0.0470713
Q13469	EKR1	0.693975
Q13469	CK1group	0.663515
Q13469	EKR2	0.653517
Q13469	JNK2	0.653177
Q13469	MAPKgroup	0.620498
Q13469	p38alpha	0.619204
Q13469	PKBgroup	0.520301
Q13469	ABL1	0.492771
Q13469	GSKgroup	0.483127
Q13469	MAPKAPK2	0.434541
Q13469	CDK2	0.356451
Q13469	JNK1	0.301198
Q13469	SYK	0.293773
Q13469	GSK3beta	0.286502
Q13469	ATM	0.249614
Q13469	RSKgroup	0.237151
Q13469	AURORA_A	0.235914
Q13469	PKCzeta	0.193437
Q13469	SGKgroup	0.0956637
Q13469	INS_R	0.0770866
Q13469	CDK1	0.0712563
P07196	CDK1	0.904023
P07196	CDKgroup	0.838502
P07196	CAM_II_group	0.795247
P07196	PKCgroup	0.786325
P07196	MAPKAPK2	0.733323
P07196	ROCKgroup	0.693707
P07196	PLK1	0.659405
P07196	AURORA_B	0.565187
P07196	PKAgroup	0.50997
P07196	ATM	0.509597
P07196	CK2group	0.494893
P07196	JNK1	0.441695
P07196	MAPKgroup	0.297493
P07196	GSKgroup	0.0920595
Q92886	EKR1	0.776817
Q92886	EKR2	0.700177
Q92886	MAPKAPK2	0.694654
Q92886	MAPKgroup	0.673646
Q92886	GSKgroup	0.647455
Q92886	CDK2	0.629458
Q92886	CDK1	0.595922
Q92886	GSK3beta	0.57131
Q92886	JNK2	0.570217
Q92886	PKBgroup	0.554732
Q92886	CDKgroup	0.518252
Q92886	RSKgroup	0.509438
Q92886	JNK1	0.473009
Q92886	SGKgroup	0.232707
Q92886	ABL1	0.166467
Q92886	CAM_II_group	0.15807
Q92886	AURORA_A	0.140632
Q92886	CK2group	0.09022
Q92886	PKCzeta	0.067984
Q92886	p38alpha	0.0412591
Q9Y239	PKAgroup	0.630103
Q9Y239	PKCalpha	0.356425
Q9Y239	SGKgroup	0.199802
Q9Y239	PLK1	0.140825
Q9Y239	CAM_II_group	0.135531
Q9Y239	AURORA_B	0.0625779
Q9Y239	CK1alpha	0.0386856
P35228	PKAgroup	0.899719
P35228	PKBgroup	0.513669
P35228	PKCgroup	0.267264
P35228	PLK1	0.199715
P35228	FYN	0.167122
P35228	PKCalpha	0.0884652
P35228	EGFR	0.0616971
P51843	MAPKgroup	0.64505
P51843	GSK3beta	0.599232
P51843	PKBgroup	0.575492
P51843	MAPKAPK2	0.559107
P51843	EKR2	0.511405
P51843	RSKgroup	0.437766
P51843	CAM_II_group	0.420468
P51843	EKR1	0.36911
P51843	JNK2	0.301046
P51843	GSKgroup	0.28792
P51843	PKCalpha	0.216819
P51843	INS_R	0.17177
P51843	SGKgroup	0.164342
P51843	AURORA_A	0.104736
P51843	p38alpha	0.0845463
P51843	CDK1	0.0794702
P51843	SYK	0.0516838
P51843	LCK	0.0332373
O00750	CDK1	0.798147
O00750	PKCalpha	0.165649
O00750	PKAgroup	0.135575
O00750	SRC	0.079988
O00750	FYN	0.0710984
O00750	INS_R	0.0648062
O00750	SGKgroup	0.04634
O00750	CK1group	0.0339926
O00750	SYK	0.0118372
Q15119	PLK1	0.462457
Q15119	CK1alpha	0.406896
Q15119	JNK2	0.371608
Q15119	SGKgroup	0.318204
Q15119	RSKgroup	0.28791
Q15119	EGFR	0.284355
Q15119	LCK	0.180794
Q15119	INS_R	0.160419
Q15119	p38alpha	0.0876572
Q15119	PKCalpha	0.05287
Q15119	PKBgroup	0.0490014
Q15119	ATM	0.0293424
Q15119	EKR1	0.0248578
Q15119	CDKgroup	0.00483182
Q99471	ATM	0.790914
Q99471	PLK1	0.687747
Q99471	PKAgroup	0.685935
Q99471	MAPKAPK2	0.673046
Q99471	CDKgroup	0.628377
Q99471	CK1group	0.560074
Q99471	CDK1	0.503436
Q99471	CAM_II_group	0.495343
Q99471	EGFR	0.322812
Q99471	CK2group	0.29962
Q99471	AURORA_B	0.278727
Q99471	ROCKgroup	0.240639
Q99471	MAPKgroup	0.127072
Q99471	RSKgroup	0.0543943
P16234	FYN	0.741927
P16234	SRC	0.694194
P16234	PKCalpha	0.666534
P16234	LYN	0.596607
P16234	SYK	0.528882
P16234	LCK	0.471346
P16234	ABL1	0.305146
P16234	SGKgroup	0.215307
P16234	INS_R	0.198488
P16234	EGFR	0.190836
P16234	CK1group	0.162301
P16234	PDK-1	0.0308296
P16234	LKB1	0.0153222
P09619	FYN	0.7345
P09619	SRC	0.681067
P09619	PKCalpha	0.653905
P09619	LYN	0.608153
P09619	SYK	0.56265
P09619	LCK	0.534474
P09619	ABL1	0.46787
P09619	INS_R	0.392418
P09619	SGKgroup	0.289464
P09619	PDK-1	0.0297876
P09619	LKB1	0.0167714
Q9Y6X2	MAPKAPK2	0.53358
Q9Y6X2	ABL1	0.476054
Q9Y6X2	CDK2	0.456401
Q9Y6X2	INS_R	0.444703
Q9Y6X2	MAPKgroup	0.437499
Q9Y6X2	PKBgroup	0.418812
Q9Y6X2	EKR1	0.412175
Q9Y6X2	EKR2	0.408228
Q9Y6X2	JNK2	0.3636
Q9Y6X2	SGKgroup	0.315241
Q9Y6X2	SYK	0.191345
Q9Y6X2	SRC	0.188317
Q9Y6X2	GSKgroup	0.118204
Q9Y6X2	CK1group	0.0820843
Q9Y6X2	CDK1	0.0380952
[truncated: 657 more rows]
